# Supplementary material for: Salivary Cortisol Reaction Norms in Zoo-Housed Great Apes: Diurnal Slopes and Intercepts as Indicators of Stress Response Quality
Source: Animals (Basel). 2022 Feb 21;12(4):522. doi: 10.3390/ani12040522 (PMC8868550; doi:10.3390/ani12040522)
Supplement: Supplementary file 1 [file animals-12-00522-s001.zip]

Archive with 1 entries (1 files):
- animals-1546711-supplementary.pdf
